# Supplementary material for: Real-time single-cell characterization of the eukaryotic transcription cycle reveals correlations between RNA initiation, elongation, and cleavage
Source: PLoS Comput Biol. 2021 May 18;17(5):e1008999. doi: 10.1371/journal.pcbi.1008999 (PMC8162642; doi:10.1371/journal.pcbi.1008999)
Supplement: S1 Data — (ZIP) [file pcbi.1008999.s015.zip]

Archive with 22 entries (22 files):
- InferenceResults.mat
- InterlacedReporterData.mat
- Liu et al 2021.txt
- SingleMoleculeSimulation_11-Feb-2021_epsilon=10_sigmaepsilon=0.0001-P2P-MS2v5-LacZ-PP7v4.mat
- SingleMoleculeSimulation_11-Feb-2021_epsilon=10_sigmaepsilon=10-P2P-MS2v5-LacZ-PP7v4.mat
- SingleMoleculeSimulation_11-Feb-2021_epsilon=10_sigmaepsilon=5-P2P-MS2v5-LacZ-PP7v4.mat
- SingleMoleculeSimulation_11-Feb-2021_epsilon=15_sigmaepsilon=0.0001-P2P-MS2v5-LacZ-PP7v4.mat
- SingleMoleculeSimulation_11-Feb-2021_epsilon=15_sigmaepsilon=10-P2P-MS2v5-LacZ-PP7v4.mat
- SingleMoleculeSimulation_11-Feb-2021_epsilon=15_sigmaepsilon=5-P2P-MS2v5-LacZ-PP7v4.mat
- SingleMoleculeSimulation_11-Feb-2021_epsilon=20_sigmaepsilon=0.0001-P2P-MS2v5-LacZ-PP7v4.mat
- SingleMoleculeSimulation_11-Feb-2021_epsilon=20_sigmaepsilon=10-P2P-MS2v5-LacZ-PP7v4.mat
- SingleMoleculeSimulation_11-Feb-2021_epsilon=20_sigmaepsilon=5-P2P-MS2v5-LacZ-PP7v4.mat
- SingleMoleculeSimulation_11-Feb-2021_epsilon=25_sigmaepsilon=0.0001-P2P-MS2v5-LacZ-PP7v4.mat
- SingleMoleculeSimulation_11-Feb-2021_epsilon=25_sigmaepsilon=5-P2P-MS2v5-LacZ-PP7v4.mat
- SingleMoleculeSimulation_12-Feb-2021_epsilon=25_sigmaepsilon=10-P2P-MS2v5-LacZ-PP7v4.mat
- SingleMoleculeSimulation_12-Feb-2021_epsilon=30_sigmaepsilon=0.0001-P2P-MS2v5-LacZ-PP7v4.mat
- SingleMoleculeSimulation_12-Feb-2021_epsilon=30_sigmaepsilon=10-P2P-MS2v5-LacZ-PP7v4.mat
- SingleMoleculeSimulation_12-Feb-2021_epsilon=30_sigmaepsilon=5-P2P-MS2v5-LacZ-PP7v4.mat
- SingleMoleculeSimulation_12-Feb-2021_epsilon=35_sigmaepsilon=0.0001-P2P-MS2v5-LacZ-PP7v4.mat
- SingleMoleculeSimulation_12-Feb-2021_epsilon=35_sigmaepsilon=10-P2P-MS2v5-LacZ-PP7v4.mat
- SingleMoleculeSimulation_12-Feb-2021_epsilon=35_sigmaepsilon=5-P2P-MS2v5-LacZ-PP7v4.mat
- ValidationSimulations.mat
