# Supplementary material for: Real-time single-cell characterization of the eukaryotic transcription cycle reveals correlations between RNA initiation, elongation, and cleavage
Source: PLoS Comput Biol. 2021 May 18;17(5):e1008999. doi: 10.1371/journal.pcbi.1008999 (PMC8162642; doi:10.1371/journal.pcbi.1008999)
Supplement: S1 Data — (ZIP) [file pcbi.1008999.s015.zip › Liu et al 2021.txt]

This readme file was generated on 2021-02-18 by Jonathan Liu


GENERAL INFORMATION

1. Title of Dataset: Real-time single-cell characterization of the eukaryotic transcription cycle reveals correlations between RNA initiation, elongation, and cleavage

2. Author Information
	A. Principal Investigator Contact Information
		Name: Hernan Garcia
		Institution: University of California, Berkeley
		Address: Garcia Lab 505
			 142 Life Sciences Addition, #3200
			 University of California at Berkeley
			 Berkeley, CA 94720-3200
		Email: hggarcia@berkeley.edu

	B. Associate or Co-investigator Contact Information
		Name: 
		Institution: 
		Address: 
		Email: 

	C. Alternate Contact Information
		Name:
		Institution:
		Address:
		Email: 

3. Date of data collection (single date, range, approximate date): 2018-12-13 - 2019-08-22

4. Geographic location of data collection: Berkeley, CA

5. Information about funding sources that supported the collection of the data: 
This work was supported by the Burroughs Wellcome Fund Career Award at the Scientific
Interface, the Sloan Research Foundation, the Human Frontiers Science Program, the Searle Scholars
Program, the Shurl and Kay Curci Foundation, the Hellman Foundation, the NIH Director�s New
Innovator Award (DP2 OD024541-01), and an NSF CAREER Award (1652236) (HGG), an NSF GRFP
605 (DGE 1752814) (EE, MT), a UC Berkeley Chancellor�s Fellowship (EE), a KFAS scholarship (YJK), and an
DoD NDSEG graduate fellowship (JL).

SHARING/ACCESS INFORMATION

1. Licenses/restrictions placed on the data: Creative Commons Attribution License

2. Links to publications that cite or use the data: https://www.biorxiv.org/content/10.1101/2020.08.29.273474v3

3. Links to other publicly accessible locations of the data: n/a

4. Links/relationships to ancillary data sets: n/a

5. Was data derived from another source? no
	A. If yes, list source(s): 

6. Recommended citation for this dataset:


DATA & FILE OVERVIEW

1. File List: 
InferenceResults.mat - results of MCMC inference as well as raw fluorescence data from P2P-MS2-LacZ-PP7 reporter
InterlacedReporterData.mat - fluorescence data from interlaced reporter construct P2P-(24x)MS2/PP7 used in Fig. 3
ValidationSimulations.mat - simulated fluorescence traces used in Section S4.4 and Figure S5
SingleMoleculeSimulation_....mat - various simulated fluorescence traces used in single molecule analysis of elongation rates (Section S10 and Figure S10); each file is a different parameter set

2. Relationship between files, if important: n/a

3. Additional related data collected that was not included in the current data package: n/a

4. Are there multiple versions of the dataset? no
	A. If yes, name of file(s) that was updated: 
		i. Why was the file updated? 
		ii. When was the file updated? 


METHODOLOGICAL INFORMATION

1. Description of methods used for collection/generation of data: 
See "Materials and Methods" from publication

2. Methods for processing the data: 
See "Materials and Methods" from publication

3. Instrument- or software-specific information needed to interpret the data: 
MATLAB

4. Standards and calibration information, if appropriate: n/a

5. Environmental/experimental conditions: room-temperature fluorescence confocal microscopy (see "Materials and Methods" from publication for specific microscope settings)

6. Describe any quality-assurance procedures performed on the data: Image analysis and curation as described in "Materials and Methods" and Supplementary Information from publication

7. People involved with sample collection, processing, analysis and/or submission:
Jonathan Liu
Donald Hansen
Yang Joon Kim
Elizabeth Eck
Meghan Turner
Simon Alamos
Hernan Garcia


DATA-SPECIFIC INFORMATION FOR: InferenceResults.mat

1. Number of variables: 3

2. Number of cases/rows: n/a

3. Variable List: 
APBinFits - structure array containing position-averaged inference results for each embryo position along the anterior-posterior axis
RejectedFits - structure array containing raw data and fit residual information for cells rejected by curation process
SingleNucleusFits - structure array containing single-cell inference results as well as raw fluorescence data and inferred fits

4. Missing data codes: NaN

5. Specialized formats or other abbreviations used: n/a

DATA-SPECIFIC INFORMATION FOR: InterlacedReporterData.mat

1. Number of variables: 8

2. Number of cases/rows: n/a

3. Variable List: 
AP_CalibrationFactor - positioned-averaged values of calibration factor along embryo position
AP_SE_CalibrationFactor - standard error of position-averaged values of calibration factor along embryo position across different embryo datasets
CalibrationFactor - mean value of overall calibration factor from all interlaced reporter datasets
GFP - array of all instantaneous eGFP fluorescences obtained from all interlaced reporter datasets
mCherry - array of all instantaneous mCherry fluorescence obtained from all interlaced reporter datasets
MeanAP - array of all embryo positions for the datapoints measured in GFP and mCherry variables
SE_CalibrationFactor - standard error of mean value of overall calibration factor from all interlaced reporter datasets
times - array of time points from GFP and mCherry measurements

4. Missing data codes: NaN

5. Specialized formats or other abbreviations used: n/a

DATA-SPECIFIC INFORMATION FOR: ValidationSimulations.mat, 

1. Number of variables: 7

2. Number of cases/rows: n/a

3. Variable List: 
ElapsedTime - array of simulated time points
nc12 - dummy time index used to mark start of nuclear cycle 12 in simulated dataset
nc13 - dummy time index used to mark start of nuclear cycle 13 in simulated dataset
nc14 - dummy time index used to mark start of nuclear cycle 14 in simulated dataset
Prefix - label for simulated dataset name
truth - ground truth for simulated parameters
TwoColorFilteredParticles - cell array of simulated fluorescence time traces
	{1}: first cell contains structure array containing eGFP fluorescences, where each structure in the array is a single cell
	{2}: second cell contains structure array containing mCherry fluorescences, where each structure in the array is a single cell
	Within each structure array are the fields FilteredFluo and MeanAP, corresponding to the simulated fluorescence time traces and a dummy value for embryo position, respectively

4. Missing data codes: NaN

5. Specialized formats or other abbreviations used: n/a

DATA-SPECIFIC INFORMATION FOR: SingleMoleculeSimulation_....mat (... indicates multiple files)

1. Number of variables: 1

2. Number of cases/rows: n/a

3. Variable List: 
ElapsedTime - array of simulated time points
nc12 - dummy time index used to mark start of nuclear cycle 12 in simulated dataset
nc13 - dummy time index used to mark start of nuclear cycle 13 in simulated dataset
nc14 - dummy time index used to mark start of nuclear cycle 14 in simulated dataset
Prefix - label for simulated dataset name
param - values of input parameters used in simulation
TwoColorFilteredParticles - cell array of simulated fluorescence time traces
	{1}: first cell contains structure array containing eGFP fluorescences, where each structure in the array is a single cell
	{2}: second cell contains structure array containing mCherry fluorescences, where each structure in the array is a single cell
	Within each structure array are the fields FilteredFluo and MeanAP, corresponding to the simulated fluorescence time traces and a dummy value for embryo position, respectively


4. Missing data codes: NaN

5. Specialized formats or other abbreviations used: n/a
